# Supplementary material for: Patient-centric analysis of Orientia tsutsugamushi spatial diversity patterns across Hainan Island, China
Source: PLoS Negl Trop Dis. 2025 Mar 18;19(3):e0012909. doi: 10.1371/journal.pntd.0012909 (PMC11918436; doi:10.1371/journal.pntd.0012909)
Supplement: S1 Table — (XLSX) [file pntd.0012909.s001.xlsx]

## Sheet: S1 table
S1 table. Suspected scrub typhus patients recruited in Hainan island during June 2018 to May 2021.
Hospital	Location	Number of Samples (Percentage of Total Samples, %)	Number of Scrub Typhus Samples (Positive rate, %)
			Positive by Rapid Serological Diagnostic Test	Positive by PCR Test	Positive by Combining Two Methods
Qiongzhong People’s Hospital	Central Mountain district	114 (21.5)	21 (18.4)	27 (23.7)	32 (28.1)
First Affiliated Hospital of Hainan Medical University	Northern island	102 (19.2)	23 (22.5)	16 (15.7)	30 (29.4)
Second Affiliated Hospital of Hainan Medical University Hospital	Northern island	301 (56.7)	65 (21.6)	66 (21.6)	85 (28.2)
Haikou People’s Hospital	Northern island	14 (2.6)	8 (57.1)	6 (42.9)	9 (64.3)
