# Supplementary material for: Patient-centric analysis of Orientia tsutsugamushi spatial diversity patterns across Hainan Island, China
Source: PLoS Negl Trop Dis. 2025 Mar 18;19(3):e0012909. doi: 10.1371/journal.pntd.0012909 (PMC11918436; doi:10.1371/journal.pntd.0012909)
Supplement: S2 Table — (XLSX) [file pntd.0012909.s002.xlsx]

## Sheet: S2 table
S2 table. Summary of Population Averages, Orientia tsutsugamushi Infected Individuals, Infection Rates, Diversity Index, and Wetland Distribution in Hainan island (2018-2020).
	Population Averages (2018-2020, in 10,000 people)	Orientia tsutsugamushi Infected Individuals in this study	Annual Infection Rates (per 10,000 people)	Shannon Diversity Index	Wetland Distribution
Qiongzhong	18.0833	43	0.792627	1.81326	Containing Wetland
Haikou	277.997	26	0.0311754	1.72019	Containing Wetland
Chengmai	49.9233	12	0.0801229	1.27703	Containing Wetland
Dongfang	44.4433	11	0.0825021	1.60944	Containing Wetland
Lingao	42.6	11	0.086072	1.0114	Containing Wetland
Wenchang	56.2633	9	0.0533207	1.09861	Containing Wetland
Tunchang	25.67	7	0.0908973	1.03972
Ding'an	28.56	6	0.070028	1.09861
Danzhou	95.94	5	0.017372	1.38629	Containing Wetland
Wanning	55.06	5	0.03027	0.693147	Containing Wetland
Changjiang	23.22	4	0.0574218	#N/A	Containing Wetland
Qionghai	52.5633	2	0.0126831	0
Ledong	46.6567	1	0.00714439	0	Containing Wetland
Baisha	16.6533	1	0.020016	0
Baoting	15.5767	1	0.0213995	#N/A
Sanya	99.47	#	#		Containing Wetland
Sansha	0.203333	#	#
Wuzhishan	11.09	#	#
Lingshui	36.7233	#	#		Containing Wetland
