# Supplementary material for: Patient-centric analysis of Orientia tsutsugamushi spatial diversity patterns across Hainan Island, China
Source: PLoS Negl Trop Dis. 2025 Mar 18;19(3):e0012909. doi: 10.1371/journal.pntd.0012909 (PMC11918436; doi:10.1371/journal.pntd.0012909)
Supplement: S3 Table — (XLSX) [file pntd.0012909.s003.xlsx]

## Sheet: S3 Table
S3 Table. Summary of Administrative Region Distribution and Pathogen Density of Orientia tsutsugamushi Isolates, Including Sequence Type, Clonal Complex, Genotype, and Clinical Data.
Sample ID	Sequence Type (ST)	Clonal Complex (CC) or Clone Group (CG)	Genotype	Major or Minor Sub-branch	Administrative Region	Location	Year	Pathogen Density (copies/mL)	Severity Classification	Infection days
HMU-90	168	CG168	JG_B	major	Ding'an	Inland City	2019	#	#	#
HMU-102	168	CG168	JG_B	major	Wenchang	N. Coastal City	2020	#	#	#
HMU-30	125	CG125	JG_B	major	Wanning	E. Coastal City	2019	183978	Mild	#
HMU-52	143		JG_B	major	Chengmai	N. Coastal City	2019	#	Mild	#
HMU-76	125	CG125	JG_B	major	Chengmai	N. Coastal City	2019	119424	Moderate	8
HMU-85	168	CG168	JG_B	major	Danzhou	W. Coastal City	2019	134	Moderate	20
HMU-67	153		JG_B	major	Haikou	N. Coastal City	2019	291.673	Severe	13
HMU-29	114	CG114	JG_C_1	major	Qiongzhong	Inland City	2019	105933	#	#
HMU-42	134		JG_C_1	major	Qiongzhong	Inland City	2019	1612.85	#	#
HMU-9	114	CG114	JG_C_1	major	Qiongzhong	Inland City	2018	1445.79	Mild	31
HMU-57	146		JG_C_1	major	Chengmai	N. Coastal City	2019	251.349	Mild	9
HMU-7	113		JG_C_1	major	Chengmai	N. Coastal City	2018	23678.5	Moderate	11
HMU-74	114	CG114	JG_C_1	major	Tunchang	Inland City	2019	865.532	Severe	11
HMU-80	164	CG164	JG_C_2	major	Qiongzhong	Inland City	2019	366.159	Mild	14
HMU-82	164	CG164	JG_C_2	major	Chengmai	N. Coastal City	2019	2877.89	Mild	9
HMU-83	167		JG_C_2	major	Dongfang	W. Coastal City	2019	15327.9	Mild	6
HMU-81	165	CC161/165	JG_C_2	major	Haikou	N. Coastal City	2019	1785	Moderate	10
HMU-87	169		JG_C_2	major	Qiongzhong	Inland City	2019	1714.61	Moderate	3
HMU-77	161	CC161/165	JG_C_2	major	Ding'an	Inland City	2019	51829.2	Severe	#
HMU-38	126	CG126	JG_Qiong	major	Qiongzhong	Inland City	2019	3401.09	#	#
HMU-94	126	CG126	JG_Qiong	major	Qiongzhong	Inland City	2019	668	#	#
HMU-43	119	CC119	Karp_A_1	major	Qiongzhong	Inland City	2019	2176.97	#	#
HMU-103	119	CC119	Karp_A_1	major	Qiongzhong	Inland City	2021	#	#	#
HMU-32	127	CC119	Karp_A_1	major	Qiongzhong	Inland City	2019	271365	#	#
HMU-75	119	CC119	Karp_A_1	major	Qiongzhong	Inland City	2019	22030.5	Moderate	10
HMU-27	123	CC123	Karp_A_2	major	Qiongzhong	Inland City	2019	79800.8	#	#
HMU-49	123	CC123	Karp_A_2	major	Tunchang	Inland City	2019	#	#	#
HMU-101	123	CC123	Karp_A_2	major	Qiongzhong	Inland City	2020	#	#	#
HMU-64	151		Karp_A_2	major	Danzhou	W. Coastal City	2019	8939.98	#	#
HMU-20	121	CC123	Karp_A_2	major	Qiongzhong	Inland City	2019	18934	Mild	5
HMU-61	148		Karp_A_2	major	Haikou	N. Coastal City	2019	2784.47	Mild	3
HMU-6	112	CG112	Karp_A_2	major	Dongfang	W. Coastal City	2018	#	Moderate	#
HMU-34	112	CG112	Karp_A_2	major	Lingao	W. Coastal City	2019	#	Moderate	#
HMU-17	112	CG112	Karp_A_2	major	Lingao	W. Coastal City	2019	1880.57	Severe	11
HMU-44	111	CC111	Karp_B_1	major	Wenchang	N. Coastal City	2019	414.027	#	#
HMU-98	174	CC111	Karp_B_1	major	Dongfang	W. Coastal City	2019	4833.21	Mild	7
HMU-5	111	CC111	Karp_B_1	major	Unknown	#	2018	32596.5	Moderate	9
HMU-95	118	CG118	Karp_B_2	major	Lingao	W. Coastal City	2020	#	#	#
HMU-71	157		Karp_B_2	major	Qiongzhong	Inland City	2019	15698	#	#
HMU-59	129		Karp_B_2	major	Danzhou	W. Coastal City	2019	72214.4	Mild	12
HMU-51	142		Karp_B_2	major	Lingao	W. Coastal City	2019	1695.25	Mild	8
HMU-63	150		Karp_B_2	major	Haikou	N. Coastal City	2019	852.154	Mild	8
HMU-79	163		Karp_B_2	major	Haikou	N. Coastal City	2019	240.355	Mild	5
HMU-15	118	CG118	Karp_B_2	major	Lingao	W. Coastal City	2019	71778.2	Moderate	12
HMU-100	115	CG115	Karp_C	major	Tunchang	Inland City	2020	#	#	#
HMU-106	115	CG115	Karp_C	major	Chengmai	N. Coastal City	2021	15493	#	#
HMU-36	130	CG130	Karp_C	major	Haikou	N. Coastal City	2019	35649.3	#	#
HMU-55	130	CG130	Karp_C	major	Haikou	N. Coastal City	2019	17665.3	#	#
HMU-10	115	CG115	Karp_C	major	Tunchang	Inland City	2018	15266.3	Mild	10
HMU-19	120		Karp_C	major	Wenchang	N. Coastal City	2018	561.776	Mild	8
HMU-78	162		Karp_C	major	Baisha	Inland City	2019	2050.24	Moderate	8
HMU-26	122	CG122	Karp_Qiong	major	Qiongzhong	Inland City	2019	377038	#	#
HMU-73	122	CG122	Karp_Qiong	major	Qiongzhong	Inland City	2019	3331.57	#	#
HMU-56	145		Karp_Qiong	major	Qiongzhong	Inland City	2019	82553	#	#
HMU-60	147		Karp_Qiong	major	Dongfang	W. Coastal City	2019	#	Mild	#
HMU-99	175		Kato_A	major	Lingao	W. Coastal City	2020	#	#	#
HMU-97	117	CG117	TA763_A	major	Unknown	#N/A	2019	66	#	#
HMU-13	117	CG117	TA763_A	major	Haikou	N. Coastal City	2018	2177.89	Moderate	4.5
HMU-41	117	CG117	TA763_A	major	Qionghai	E. Coastal City	2019	230.177	Moderate	6
HMU-50	141		JG_B	minor	Haikou	N. Coastal City	2019	282.77	#	#
HMU-46	137		JG_B	minor	Chengmai	N. Coastal City	2019	73.7772	Mild	13
HMU-69	116	CG116	JG_C_1	minor	Qiongzhong	Inland City	2019	4606.61	#	#
HMU-47	138		JG_C_1	minor	Qiongzhong	Inland City	2019	12391.3	#	#
HMU-68	154		JG_C_1	minor	Dongfang	W. Coastal City	2019	3110.43	Mild	7
HMU-11	116	CG116	JG_C_1	minor	Unknown	#N/A	2018	17203.7	Severe	8
HMU-65	152		Karp_A_1	minor	Ding'an	Inland City	2019	185.242	Mild	10
HMU-33	128		Karp_A_2	minor	Qiongzhong	Inland City	2019	5162.8	#	#
HMU-70	156		Karp_A_2	minor	Qiongzhong	Inland City	2019	25002.3	#	#
HMU-31	126	CG126	Karp_A_2	minor	Qiongzhong	Inland City	2019	#	Moderate	#
HMU-45	136		Karp_A_2	minor	Haikou	N. Coastal City	2019	635.443	Moderate	4
HMU-48	139		Karp_A_2	minor	Wanning	E. Coastal City	2019	799.891	Moderate	8
HMU-66	124		Karp_B_1	minor	Ledong	S. Coastal City	2019	10242.9	#	#
HMU-37	131		Karp_C	minor	Haikou	N. Coastal City	2019	21615.9	#	#
HMU-62	149		TA763_A	minor	Danzhou	W. Coastal City	2019	199.622	Mild	8
